# Supplementary material for: Insights into the Possible Molecular Mechanisms of Resistance to PARP Inhibitors
Source: Cancers (Basel). 2022 Jun 5;14(11):2804. doi: 10.3390/cancers14112804 (PMC9179506; doi:10.3390/cancers14112804)
Supplement: Supplementary file 1 [file cancers-14-02804-s001.zip]

Archive with 1 entries (1 files):
- cancers-1751125-supplementary.pdf
